# Supplementary material for: Characterization of TelE, a T7SS LXG Effector Exhibiting a Conserved C-Terminal Glycine Zipper Motif Required for Toxicity
Source: Microbiol Spectr. 2023 Jul 11;11(4):e01481-23. doi: 10.1128/spectrum.01481-23 (PMC10434224; doi:10.1128/spectrum.01481-23)
Supplement: Supplemental file 4 — Table S2. Download spectrum.01481-23-s0004.xlsx, XLSX file, 0.05 MB [file spectrum.01481-23-s0004.xlsx]

## Sheet: Reannotated
Table S2: Raw data of the Secretome MS analysis comparing SGG WT UCN34 and its isogenic mutant ∆essC
gene_locus	MWT(kDa)	Unique WT R1	Total WT R1	Unique WT R2	Total WT R2	Unique WT R3	Total WT R3	Unique ∆essC R1	Total ∆essC R1	Unique ∆essC R2	Total ∆essC R2	Unique ∆essC R3	Total ∆essC R3	Max	Sum Intensity WT R1	Sum Intensity WT R2	Sum Intensity WT R3	Sum Intensity ∆essC R1	Sum Intensity ∆essC R2	Sum Intensity ∆essC R3	lowest value	WT R1	WT R2	WT R3	∆essC R1	∆essC R2	∆essC R3
Gallo_1055	167.69	67	864	69	821	75	1017	65	579	64	556	70	833	1017	16000000000	22000000000	22000000000	9400000000	9400000000	19000000000	9400000000	1.70213	2.34043	2.34043	1	1	2.02128
Gallo_1413	59.9	26	61	24	66	23	58	26	59	22	43	23	56	66	510000000	410000000	310000000	300000000	250000000	340000000	250000000	2.04	1.64	1.24	1.2	1	1.36
Gallo_1412	59.64	17	109	17	82	19	100	17	69	13	54	17	80	109	650000000	790000000	700000000	640000000	510000000	870000000	510000000	1.27451	1.54902	1.37255	1.2549	1	1.70588
Gallo_1057	171.43	18	44	17	52	19	51	18	52	23	45	22	57	57	450000000	840000000	540000000	380000000	370000000	540000000	370000000	1.21622	2.27027	1.45946	1.02703	1	1.45946
Gallo_0479	81.08	18	23	17	20	17	22	19	28	20	25	18	28	28	36000000	41000000	35000000	47000000	32000000	47000000	32000000	1.125	1.28125	1.09375	1.46875	1	1.46875
Gallo_0558	102.37	23	115	22	98	23	109	21	60	20	49	21	51	115	880000000	920000000	730000000	340000000	290000000	400000000	290000000	3.03448	3.17241	2.51724	1.17241	1	1.37931
Gallo_2047	34.54	14	29	12	29	14	25	12	18	15	27	16	23	29	58000000	43000000	29000000	36000000	30000000	29000000	29000000	2	1.48276	1	1.24138	1.03448	1
Gallo_0814	45.89	16	32	16	28	18	41	18	46	18	38	17	38	46	140000000	140000000	150000000	170000000	170000000	180000000	140000000	1	1	1.07143	1.21429	1.21429	1.28571
Gallo_1577	85.6	19	159	16	136	18	137	19	127	19	96	17	140	159	4400000000	2000000000	2300000000	1700000000	1400000000	2200000000	1400000000	3.14286	1.42857	1.64286	1.21429	1	1.57143
Gallo_0019	47.17	16	1026	17	879	16	989	17	940	16	794	16	968	1026	110000000000	98000000000	79000000000	80000000000	57000000000	95000000000	57000000000	1.92982	1.7193	1.38596	1.40351	1	1.66667
Gallo_0189	59.99	12	17	9	12	14	17	12	12	11	14	13	17	17	14000000	9600000	6800000	8600000	8700000	9200000	6800000	2.05882	1.41176	1	1.26471	1.27941	1.35294
Gallo_0012	47.45	17	60	15	50	15	56	16	58	17	50	17	59	60	720000000	810000000	500000000	650000000	400000000	660000000	400000000	1.8	2.025	1.25	1.625	1	1.65
Gallo_1234	31.73	13	40	12	33	15	35	12	36	14	31	13	37	40	220000000	190000000	130000000	260000000	180000000	270000000	130000000	1.69231	1.46154	1	2	1.38462	2.07692
Gallo_0313	57.38	11	22	11	15	9	19	10	16	11	16	9	18	22	59000000	44000000	33000000	63000000	32000000	49000000	32000000	1.84375	1.375	1.03125	1.96875	1	1.53125
Gallo_0625	87.81	15	19	14	16	13	15	14	19	12	13	15	21	21	25000000	22000000	16000000	26000000	13000000	35000000	13000000	1.92308	1.69231	1.23077	2	1	2.69231
Gallo_1136	37.24	15	89	14	58	16	73	14	60	16	54	13	72	89	590000000	440000000	510000000	430000000	350000000	430000000	350000000	1.68571	1.25714	1.45714	1.22857	1	1.22857
Gallo_1556	29.45	15	44	13	37	15	49	13	36	14	35	14	42	49	480000000	340000000	270000000	390000000	310000000	290000000	270000000	1.77778	1.25926	1	1.44444	1.14815	1.07407
Gallo_0562	55.19	13	34	12	42	16	39	0	0	0	0	0	0	42	240000000	380000000	240000000	NF	NF	NF	240000000	1	1.58333	1	0	0	0
Gallo_0737	56.78	13	16	12	14	10	12	12	14	11	13	13	16	16	30000000	34000000	23000000	25000000	22000000	29000000	22000000	1.36364	1.54545	1.04545	1.13636	1	1.31818
Gallo_1197	99.39	13	30	9	17	9	28	12	36	9	25	10	30	36	54000000	20000000	24000000	35000000	18000000	29000000	18000000	3	1.11111	1.33333	1.94444	1	1.61111
Gallo_0757	78.45	11	13	10	12	10	15	10	17	11	15	10	17	17	8900000	11000000	7800000	11000000	8000000	12000000	7800000	1.14103	1.41026	1	1.41026	1.02564	1.53846
Gallo_1632	83.42	12	12	10	14	12	14	8	9	8	9	10	13	14	10000000	11000000	11000000	7100000	5600000	11000000	5600000	1.78571	1.96429	1.96429	1.26786	1	1.96429
Gallo_1995	41.99	12	14	6	6	9	9	4	7	6	6	9	12	14	15000000	3200000	8900000	2900000	2400000	4900000	2400000	6.25	1.33333	3.70833	1.20833	1	2.04167
Gallo_1574	62.06	9	12	11	14	10	13	0	0	0	0	0	0	14	17000000	17000000	15000000	NF	NF	NF	15000000	1.13333	1.13333	1	0	0	0
Gallo_1242	34.62	9	159	11	127	12	152	12	139	13	130	11	134	159	1700000000	1400000000	1100000000	1200000000	1000000000	1300000000	1000000000	1.7	1.4	1.1	1.2	1	1.3
Gallo_2178	50.74	11	27	10	33	9	23	9	28	10	27	9	27	33	80000000	99000000	60000000	91000000	80000000	79000000	60000000	1.33333	1.65	1	1.51667	1.33333	1.31667
Gallo_1149	30.73	10	12	8	9	10	11	10	12	10	14	6	10	14	29000000	24000000	19000000	26000000	22000000	14000000	14000000	2.07143	1.71429	1.35714	1.85714	1.57143	1
Gallo_1368	107.12	10	12	8	10	7	9	9	13	9	9	12	14	14	31000000	25000000	17000000	40000000	12000000	32000000	12000000	2.58333	2.08333	1.41667	3.33333	1	2.66667
Gallo_0648	77.56	10	11	9	10	7	7	7	7	6	6	7	9	11	12000000	10000000	8200000	7300000	4400000	11000000	4400000	2.72727	2.27273	1.86364	1.65909	1	2.5
Gallo_0748	168.43	8	8	8	8	7	9	5	6	8	10	8	8	10	6600000	7300000	5900000	5500000	9400000	5100000	5100000	1.29412	1.43137	1.15686	1.07843	1.84314	1
Gallo_0083	84.01	6	7	5	5	6	7	12	13	5	7	7	7	13	3700000	4000000	2800000	6800000	1900000	2500000	1900000	1.94737	2.10526	1.47368	3.57895	1	1.31579
Gallo_0553	11.08	11	443	13	360	11	402	5	14	5	10	5	8	443	19000000000	14000000000	15000000000	39000000	18000000	9800000	9800000	1938.78	1428.57	1530.61	3.97959	1.83673	1
Gallo_0324	59.79	11	80	10	49	11	66	13	60	12	44	10	48	80	280000000	210000000	170000000	240000000	170000000	150000000	150000000	1.86667	1.4	1.13333	1.6	1.13333	1
Gallo_1125	34.57	11	26	9	18	9	22	9	27	11	25	11	26	27	140000000	83000000	79000000	100000000	61000000	91000000	61000000	2.29508	1.36066	1.29508	1.63934	1	1.4918
Gallo_0411	82.39	8	9	7	9	7	10	8	10	4	4	9	12	12	14000000	11000000	10000000	12000000	5800000	17000000	5800000	2.41379	1.89655	1.72414	2.06897	1	2.93103
Gallo_1578	56.51	11	572	12	559	11	558	12	549	12	424	11	582	582	41000000000	31000000000	31000000000	29000000000	20000000000	33000000000	20000000000	2.05	1.55	1.55	1.45	1	1.65
Gallo_0162	52.34	12	18	8	11	9	21	8	15	8	12	9	19	21	54000000	49000000	58000000	48000000	34000000	54000000	34000000	1.58824	1.44118	1.70588	1.41176	1	1.58824
Gallo_1847	29.41	9	14	7	11	7	10	9	12	8	10	8	11	14	66000000	90000000	26000000	61000000	28000000	45000000	26000000	2.53846	3.46154	1	2.34615	1.07692	1.73077
Gallo_0330	60.73	8	11	6	8	7	13	7	12	10	12	7	9	13	34000000	43000000	29000000	29000000	20000000	26000000	20000000	1.7	2.15	1.45	1.45	1	1.3
Gallo_2179	74	8	12	6	8	7	10	8	11	8	10	7	13	13	48000000	40000000	37000000	39000000	39000000	51000000	37000000	1.2973	1.08108	1	1.05405	1.05405	1.37838
Gallo_1000	31.11	9	9	4	6	8	9	7	7	6	8	8	9	9	5100000	7900000	4700000	4400000	3400000	6200000	3400000	1.5	2.32353	1.38235	1.29412	1	1.82353
Gallo_0596	38.85	8	14	9	16	8	13	8	15	10	15	9	15	16	43000000	48000000	130000000	100000000	29000000	47000000	29000000	1.48276	1.65517	4.48276	3.44828	1	1.62069
Gallo_2052	48.41	7	11	8	12	7	11	8	15	5	11	8	13	15	10000000	15000000	13000000	16000000	8800000	8700000	8700000	1.14943	1.72414	1.49425	1.83908	1.01149	1
Gallo_0874	37.38	9	15	8	12	9	13	8	9	9	12	8	10	15	22000000	21000000	14000000	15000000	16000000	13000000	13000000	1.69231	1.61538	1.07692	1.15385	1.23077	1
Gallo_1996	36.01	10	12	9	11	9	11	9	9	7	7	7	10	12	21000000	19000000	9700000	11000000	6600000	12000000	6600000	3.18182	2.87879	1.4697	1.66667	1	1.81818
Gallo_2040	183.71	6	7	4	5	9	11	7	9	4	4	3	3	11	5200000	4800000	5500000	8600000	2200000	2600000	2200000	2.36364	2.18182	2.5	3.90909	1	1.18182
Gallo_1760	41.54	10	13	8	9	9	12	9	12	6	8	9	12	13	17000000	13000000	12000000	11000000	7700000	14000000	7700000	2.20779	1.68831	1.55844	1.42857	1	1.81818
Gallo_1405	80.49	4	9	6	10	7	11	7	12	5	7	7	13	13	40000000	35000000	25000000	30000000	12000000	45000000	12000000	3.33333	2.91667	2.08333	2.5	1	3.75
Gallo_1772	34.47	7	10	6	8	8	12	6	8	7	9	6	8	12	19000000	25000000	18000000	18000000	15000000	17000000	15000000	1.26667	1.66667	1.2	1.2	1	1.13333
Gallo_1844	32.04	8	23	9	24	8	23	8	22	8	16	8	21	24	110000000	110000000	63000000	89000000	56000000	71000000	56000000	1.96429	1.96429	1.125	1.58929	1	1.26786
Gallo_1332	43.93	5	14	4	10	7	14	8	14	7	11	4	13	14	51000000	41000000	79000000	37000000	41000000	77000000	37000000	1.37838	1.10811	2.13514	1	1.10811	2.08108
Gallo_1197	99.89	6	15	3	9	8	14	9	10	4	5	7	12	15	8600000	3900000	10000000	12000000	2600000	15000000	2600000	3.30769	1.5	3.84615	4.61538	1	5.76923
Gallo_1845	30.68	8	10	8	10	8	9	8	15	8	9	8	11	15	45000000	35000000	32000000	63000000	43000000	37000000	32000000	1.40625	1.09375	1	1.96875	1.34375	1.15625
Gallo_1274	32.39	7	10	6	6	7	9	9	11	9	11	6	7	11	23000000	10000000	11000000	20000000	11000000	14000000	10000000	2.3	1	1.1	2	1.1	1.4
Gallo_1511	43.92	8	9	7	9	7	9	5	7	5	6	8	12	12	9300000	12000000	7700000	4800000	4800000	9500000	4800000	1.9375	2.5	1.60417	1	1	1.97917
Gallo_1717	29.66	8	9	8	9	6	9	5	6	5	7	6	7	9	9100000	13000000	4600000	2800000	4000000	5600000	2800000	3.25	4.64286	1.64286	1	1.42857	2
Gallo_1997	76.69	7	8	6	7	4	5	2	2	2	2	5	7	8	2000000	9700000	970000	360000	520000	890000	360000	5.55556	26.9444	2.69444	1	1.44444	2.47222
Gallo_0127	59.76	3	3	4	4	6	6	6	9	5	5	4	4	9	2000000	2300000	2100000	3200000	1400000	1800000	1400000	1.42857	1.64286	1.5	2.28571	1	1.28571
Gallo_1055	157.61	4	29	6	27	6	68	4	19	6	29	5	35	68	360000000	500000000	770000000	280000000	310000000	480000000	280000000	1.28571	1.78571	2.75	1	1.10714	1.71429
Gallo_1374	93.09	7	9	7	11	8	14	8	12	7	9	8	14	14	11000000	17000000	10000000	12000000	7100000	30000000	7100000	1.5493	2.39437	1.40845	1.69014	1	4.22535
Gallo_2051	50.65	7	9	7	11	5	10	7	15	6	10	7	13	15	52000000	83000000	61000000	77000000	54000000	85000000	52000000	1	1.59615	1.17308	1.48077	1.03846	1.63462
Gallo_1399	44.76	7	9	6	7	7	9	6	7	6	7	7	10	10	7300000	7300000	5100000	7000000	4200000	7300000	4200000	1.7381	1.7381	1.21429	1.66667	1	1.7381
Gallo_0414	30.46	7	8	6	8	7	8	7	9	6	9	5	6	9	17000000	26000000	14000000	23000000	17000000	13000000	13000000	1.30769	2	1.07692	1.76923	1.30769	1
Gallo_0357	42.01	5	5	7	10	6	9	4	5	4	12	4	5	12	11000000	16000000	9100000	5100000	7800000	13000000	5100000	2.15686	3.13725	1.78431	1	1.52941	2.54902
Gallo_1458	47.1	8	10	4	4	5	6	5	5	7	9	6	7	10	13000000	2900000	3600000	3900000	4600000	5000000	2900000	4.48276	1	1.24138	1.34483	1.58621	1.72414
Gallo_0323	44.71	5	6	5	5	5	7	5	8	5	5	6	10	10	8400000	10000000	6700000	9400000	5700000	12000000	5700000	1.47368	1.75439	1.17544	1.64912	1	2.10526
Gallo_0859	26.55	7	46	5	23	6	29	6	27	7	30	6	24	46	840000000	770000000	630000000	710000000	610000000	660000000	610000000	1.37705	1.2623	1.03279	1.16393	1	1.08197
Gallo_0559	15.39	6	29	6	42	6	31	0	0	0	0	0	0	42	140000000	170000000	71000000	NF	NF	NF	71000000	1.97183	2.39437	1	0	0	0
Gallo_0673	39.74	5	6	5	7	5	14	7	14	6	12	5	9	14	11000000	20000000	21000000	26000000	20000000	16000000	11000000	1	1.81818	1.90909	2.36364	1.81818	1.45455
Gallo_1778	35.43	6	8	4	7	6	10	7	11	6	10	5	10	11	9700000	4900000	8100000	9100000	7100000	9800000	4900000	1.97959	1	1.65306	1.85714	1.44898	2
Gallo_0484	54.35	5	5	5	6	4	6	4	6	7	8	4	5	8	8100000	11000000	8900000	15000000	11000000	13000000	8100000	1	1.35802	1.09877	1.85185	1.35802	1.60494
Gallo_2039	50.43	6	6	6	6	6	7	6	6	3	4	5	6	7	7300000	6600000	8600000	9300000	6200000	7400000	6200000	1.17742	1.06452	1.3871	1.5	1	1.19355
Gallo_1675	81.25	5	6	4	4	5	6	6	7	4	4	5	6	7	4900000	4600000	5900000	8300000	4200000	7000000	4200000	1.16667	1.09524	1.40476	1.97619	1	1.66667
Gallo_0748	168.44	4	6	4	4	5	7	5	6	4	4	5	6	7	2600000	3300000	5400000	4700000	3300000	7700000	2600000	1	1.26923	2.07692	1.80769	1.26923	2.96154
Gallo_1284	34.24	5	5	5	5	6	7	5	6	6	6	4	4	7	7100000	7500000	5900000	7400000	4600000	3900000	3900000	1.82051	1.92308	1.51282	1.89744	1.17949	1
Gallo_1405	80.17	4	5	3	5	5	5	4	6	6	8	3	3	8	1500000	1200000	2000000	980000	1300000	610000	610000	2.45902	1.96721	3.27869	1.60656	2.13115	1
Gallo_2024	51.27	4	4	5	7	6	7	5	5	5	5	4	4	7	2500000	7900000	3700000	2500000	2300000	1400000	1400000	1.78571	5.64286	2.64286	1.78571	1.64286	1
Gallo_1358	80.8	3	3	4	4	3	3	3	3	3	3	1	1	4	1700000	1700000	770000	790000	870000	470000	470000	3.61702	3.61702	1.6383	1.68085	1.85106	1
Gallo_2098	49.69	3	3	5	6	2	2	0	0	2	3	2	2	6	270000	1400000	120000	NF	230000	190000	120000	2.25	11.6667	1	0	1.91667	1.58333
Gallo_2071	14.72	6	29	5	23	5	36	4	29	4	21	4	21	36	460000000	400000000	430000000	310000000	270000000	370000000	270000000	1.7037	1.48148	1.59259	1.14815	1	1.37037
Gallo_1392	29.08	5	8	5	7	6	9	6	11	5	7	4	5	11	6500000	6500000	4800000	13000000	4800000	3800000	3800000	1.71053	1.71053	1.26316	3.42105	1.26316	1
Gallo_1394	28.81	4	4	3	3	4	5	4	5	3	3	4	4	5	1900000	1500000	1200000	1400000	560000	2300000	560000	3.39286	2.67857	2.14286	2.5	1	4.10714
Gallo_1270	31.95	3	3	3	3	5	5	5	7	3	3	2	2	7	850000	930000	960000	1700000	670000	360000	360000	2.36111	2.58333	2.66667	4.72222	1.86111	1
Gallo_0990	54.16	5	5	3	4	2	2	1	1	3	3	2	3	5	1800000	1200000	880000	460000	880000	990000	460000	3.91304	2.6087	1.91304	1	1.91304	2.15217
Gallo_1345	45.25	2	3	2	2	4	4	2	2	4	5	1	1	5	1500000	1600000	1900000	1100000	2200000	480000	480000	3.125	3.33333	3.95833	2.29167	4.58333	1
Gallo_0410	12.29	4	6	5	9	3	8	4	12	5	8	5	13	13	27000000	49000000	30000000	43000000	29000000	35000000	27000000	1	1.81481	1.11111	1.59259	1.07407	1.2963
Gallo_2018	37.01	4	6	4	4	5	7	4	5	4	6	4	4	7	71000000	26000000	33000000	45000000	38000000	11000000	11000000	6.45455	2.36364	3	4.09091	3.45455	1
Gallo_0539	39.08	4	5	3	5	4	5	5	5	4	5	4	5	5	8600000	9100000	4100000	5300000	5900000	6200000	4100000	2.09756	2.21951	1	1.29268	1.43902	1.5122
Gallo_0239	28.06	2	2	2	4	4	5	3	4	5	6	4	6	6	250000	2000000	2300000	2600000	1700000	2600000	250000	1	8	9.2	10.4	6.8	10.4
Gallo_1247	12.28	5	6	3	5	3	3	3	4	3	5	4	4	6	7900000	6600000	3500000	4600000	4800000	4700000	3500000	2.25714	1.88571	1	1.31429	1.37143	1.34286
Gallo_1430	54.57	2	4	1	2	5	5	2	2	3	4	4	4	5	2600000	1100000	4500000	960000	3700000	3400000	960000	2.70833	1.14583	4.6875	1	3.85417	3.54167
Gallo_0592	19.46	5	5	3	3	3	3	3	3	2	2	3	5	5	8400000	4000000	2700000	2500000	1700000	5000000	1700000	4.94118	2.35294	1.58824	1.47059	1	2.94118
Gallo_0536	30.85	4	5	3	4	1	2	3	4	1	1	4	4	5	7100000	6600000	7600000	4100000	2500000	5500000	2500000	2.84	2.64	3.04	1.64	1	2.2
Gallo_0944	53.75	3	3	2	3	3	3	3	4	2	3	3	3	4	1900000	1300000	1700000	2100000	1900000	1600000	1300000	1.46154	1	1.30769	1.61538	1.46154	1.23077
Gallo_1068	46.82	3	5	5	7	2	2	0	0	0	0	0	0	7	6200000	28000000	470000	NF	NF	NF	470000	13.1915	59.5745	1	0	0	0
Gallo_2169	31.07	3	3	3	3	0	0	2	2	2	2	2	2	3	970000	12000000	NF	6600000	320000	320000	320000	3.03125	37.5	0	20.625	1	1
Gallo_0644	26.09	3	3	1	1	3	3	1	2	0	0	3	3	3	1800000	220000	630000	230000	NF	790000	220000	8.18182	1	2.86364	1.04545	0	3.59091
Gallo_0746	51	2	2	2	2	2	2	0	0	2	3	2	3	3	660000	160000	350000	NF	900000	360000	160000	4.125	1	2.1875	0	5.625	2.25
Gallo_0076	34.51	0	0	0	0	1	1	4	4	2	3	0	0	4	NF	NF	76000	950000	470000	NF	76000	0	0	1	12.5	6.18421	0
Gallo_2259	98.38	1	1	0	0	2	2	4	4	0	0	1	1	4	490000	NF	540000	1500000	NF	410000	410000	1.19512	0	1.31707	3.65854	0	1
Gallo_0740	26.25	3	22	3	25	3	23	3	22	3	17	3	24	25	56000000	76000000	32000000	40000000	43000000	53000000	32000000	1.75	2.375	1	1.25	1.34375	1.65625
Gallo_2194	16.47	4	12	4	14	4	11	4	7	4	6	4	17	17	57000000	46000000	50000000	30000000	28000000	48000000	28000000	2.03571	1.64286	1.78571	1.07143	1	1.71429
Gallo_2261	42.52	4	13	3	12	4	12	3	9	4	10	3	8	13	39000000	28000000	24000000	27000000	20000000	27000000	20000000	1.95	1.4	1.2	1.35	1	1.35
Gallo_0554	17.97	4	10	3	8	4	8	4	11	4	10	4	15	15	77000000	55000000	20000000	55000000	62000000	87000000	20000000	3.85	2.75	1	2.75	3.1	4.35
Gallo_2071	14.77	4	17	2	5	3	15	3	7	2	8	2	9	17	76000000	41000000	110000000	51000000	46000000	82000000	41000000	1.85366	1	2.68293	1.2439	1.12195	2
Gallo_1577	85.62	4	8	3	6	4	7	4	7	4	6	4	8	8	80000000	55000000	41000000	42000000	36000000	64000000	36000000	2.22222	1.52778	1.13889	1.16667	1	1.77778
Gallo_0878	22.85	3	8	2	4	3	9	2	4	3	8	3	7	9	64000000	42000000	89000000	49000000	76000000	110000000	42000000	1.52381	1	2.11905	1.16667	1.80952	2.61905
Gallo_1430	54.31	3	6	3	7	4	7	3	6	4	7	4	6	7	4600000	7300000	8200000	7100000	5200000	6600000	4600000	1	1.58696	1.78261	1.54348	1.13043	1.43478
Gallo_1332	43.95	2	4	2	6	3	6	4	7	4	6	4	7	7	25000000	33000000	25000000	25000000	15000000	21000000	15000000	1.66667	2.2	1.66667	1.66667	1	1.4
Gallo_0535	27.22	3	7	2	2	3	3	3	4	2	2	4	5	7	18000000	1400000	4800000	7600000	4500000	7200000	1400000	12.8571	1	3.42857	5.42857	3.21429	5.14286
Gallo_0745	63.15	3	4	2	4	2	3	2	3	3	4	3	4	4	540000	7900000	420000	290000	470000	370000	290000	1.86207	27.2414	1.44828	1	1.62069	1.27586
Gallo_2039	51.48	3	3	3	5	3	3	3	3	3	3	4	4	5	3500000	4500000	2400000	2800000	2100000	2900000	2100000	1.66667	2.14286	1.14286	1.33333	1	1.38095
Gallo_0122	72.63	3	6	1	2	3	4	4	4	0	0	3	5	6	2700000	2200000	1200000	1800000	NF	1300000	1200000	2.25	1.83333	1	1.5	0	1.08333
Gallo_1330	44.14	4	4	0	0	3	3	3	3	2	2	3	5	5	4400000	NF	2000000	3300000	2100000	5000000	2000000	2.2	0	1	1.65	1.05	2.5
Gallo_0017	27.15	2	2	2	2	2	3	2	3	3	5	2	2	5	3100000	5200000	7400000	5200000	5900000	3700000	3100000	1	1.67742	2.3871	1.67742	1.90323	1.19355
Gallo_0243	64.88	4	4	2	2	3	3	3	3	0	0	2	2	4	1900000	780000	1700000	1600000	NF	1400000	780000	2.4359	1	2.17949	2.05128	0	1.79487
Gallo_2177	30.13	0	0	1	1	0	0	3	5	3	3	4	4	5	NF	93000	NF	1700000	960000	1500000	93000	0	1	0	18.2796	10.3226	16.129
Gallo_1123	62.79	3	5	2	2	2	2	0	0	1	1	3	3	5	820000	310000	230000	NF	72000	290000	72000	11.3889	4.30556	3.19444	0	1	4.02778
Gallo_0255	31.34	0	0	0	0	1	1	4	4	3	3	3	3	4	NF	NF	700000	3200000	1600000	1500000	700000	0	0	1	4.57143	2.28571	2.14286
Gallo_0662	23.36	3	3	1	1	2	2	1	1	0	0	3	3	3	1700000	1400000	1500000	920000	NF	1600000	920000	1.84783	1.52174	1.63043	1	0	1.73913
Gallo_0981	43.58	3	3	1	1	1	1	3	3	2	2	0	0	3	1700000	470000	350000	1300000	1100000	NF	350000	4.85714	1.34286	1	3.71429	3.14286	0
Gallo_1953	87.29	3	3	0	0	1	1	0	0	2	2	2	2	3	180000	NF	80000	NF	8300000	210000	80000	2.25	0	1	0	103.75	2.625
Gallo_1330	44.24	3	3	3	3	2	2	0	0	0	0	0	0	3	9400000	11000000	5900000	NF	NF	NF	5900000	1.59322	1.86441	1	0	0	0
Gallo_0251	47.14	3	3	0	0	0	0	1	1	2	3	0	0	3	430000	NF	NF	51000	110000	NF	51000	8.43137	0	0	1	2.15686	0
Gallo_2168	37.63	3	3	0	0	2	3	0	0	0	0	0	0	3	1100000	NF	560000	NF	NF	NF	560000	1.96429	0	1	0	0	0
Gallo_1574	62.54	3	3	0	0	2	2	0	0	0	0	0	0	3	6100000	NF	8800000	NF	NF	NF	6100000	1	0	1.44262	0	0	0
Gallo_0085	135.18	2	2	1	1	0	0	0	0	0	0	2	2	2	170000	75000	NF	NF	NF	280000	75000	2.26667	1	0	0	0	3.73333
Gallo_2244	20.49	3	143	3	106	3	146	3	136	3	101	3	126	146	4000000000	2200000000	3100000000	2800000000	2400000000	2700000000	2200000000	1.81818	1	1.40909	1.27273	1.09091	1.22727
Gallo_0560	10.33	3	8	3	8	3	9	0	0	0	0	0	0	9	87000000	110000000	72000000	NF	NF	NF	72000000	1.20833	1.52778	1	0	0	0
Gallo_1907	16.78	3	6	1	2	3	4	1	2	2	3	2	4	6	2200000	560000	1300000	600000	1100000	1600000	560000	3.92857	1	2.32143	1.07143	1.96429	2.85714
Gallo_1632	81.44	2	3	2	3	3	4	2	2	2	2	3	6	6	2500000	2100000	2100000	1600000	1500000	3700000	1500000	1.66667	1.4	1.4	1.06667	1	2.46667
Gallo_0636	9.7	2	3	2	2	2	3	3	4	2	3	2	3	4	1100000	950000	830000	930000	1100000	940000	830000	1.3253	1.14458	1	1.12048	1.3253	1.13253
Gallo_1307	24.52	2	3	1	1	3	4	2	2	3	3	2	2	4	5200000	2100000	4100000	2200000	1900000	2300000	1900000	2.73684	1.10526	2.15789	1.15789	1	1.21053
Gallo_1327	15.05	2	2	3	3	2	2	2	2	2	3	2	2	3	1000000	1600000	1100000	970000	1100000	1200000	970000	1.03093	1.64948	1.13402	1	1.13402	1.23711
Gallo_1068	15.6	3	5	3	5	3	4	0	0	0	0	0	0	5	3400000	6100000	2600000	NF	NF	NF	2600000	1.30769	2.34615	1	0	0	0
Gallo_0850	34.76	1	2	2	2	2	2	1	4	0	0	2	2	4	1200000	990000	3600000	1400000	NF	4100000	990000	1.21212	1	3.63636	1.41414	0	4.14141
Gallo_1921	34.99	2	2	0	0	2	2	2	2	2	2	3	3	3	1100000	NF	660000	1300000	840000	1300000	660000	1.66667	0	1	1.9697	1.27273	1.9697
Gallo_0065	19.42	1	1	1	1	3	5	2	3	0	0	0	0	5	280000	340000	700000	480000	NF	NF	280000	1	1.21429	2.5	1.71429	0	0
Gallo_0877	37.27	3	3	1	1	3	3	1	1	1	1	1	1	3	520000	210000	600000	140000	130000	140000	130000	4	1.61538	4.61538	1.07692	1	1.07692
Gallo_1172	96.14	2	2	3	3	1	1	1	1	1	1	1	2	3	1200000	1800000	460000	480000	450000	1000000	450000	2.66667	4	1.02222	1.06667	1	2.22222
Gallo_1040	22.19	3	3	3	3	0	0	0	0	0	0	3	3	3	3900000	4400000	NF	NF	NF	4100000	3900000	1	1.12821	0	0	0	1.05128
Gallo_1779	33.43	2	2	0	0	2	2	1	1	0	0	2	3	3	780000	NF	650000	290000	NF	870000	290000	2.68966	0	2.24138	1	0	3
Gallo_0062	19.87	1	1	3	4	1	1	1	1	0	0	0	0	4	430000	2000000	420000	500000	NF	NF	420000	1.02381	4.7619	1	1.19048	0	0
Gallo_1025	36.14	2	2	0	0	3	3	0	0	0	0	2	2	3	330000	NF	1200000	NF	NF	9500000	330000	1	0	3.63636	0	0	28.7879
Gallo_0067	17.09	1	1	2	3	3	3	0	0	0	0	0	0	3	610000	1500000	960000	NF	NF	NF	610000	1	2.45902	1.57377	0	0	0
Gallo_2228	31.84	1	1	0	0	1	1	1	1	1	1	2	2	2	380000	NF	620000	500000	520000	1900000	380000	1	0	1.63158	1.31579	1.36842	5
Gallo_1640	20.55	1	1	0	0	2	2	0	0	0	0	2	3	3	260000	NF	330000	NF	NF	430000	260000	1	0	1.26923	0	0	1.65385
Gallo_0418	32.89	0	0	2	3	0	0	3	3	0	0	0	0	3	NF	65000000	NF	19000000	NF	NF	19000000	0	3.42105	0	1	0	0
Gallo_0830	22.3	3	3	0	0	0	0	0	0	2	2	0	0	3	620000	NF	NF	NF	390000	NF	390000	1.58974	0	0	0	1	0
Gallo_1395	29.9	1	1	2	2	0	0	0	0	1	1	0	0	2	320000	570000	NF	NF	71000	NF	71000	4.50704	8.02817	0	0	1	0
Gallo_0071	23.51	2	2	0	0	2	2	0	0	0	0	0	0	2	140000	NF	130000	NF	NF	NF	130000	1.07692	0	1	0	0	0
Gallo_1816	63.47	1	1	0	0	2	2	0	0	0	0	0	0	2	110000	NF	1500000	NF	NF	NF	110000	1	0	13.6364	0	0	0
Gallo_1578	63.82	1	24	1	33	2	20	2	26	2	27	2	36	36	13000000	39000000	21000000	60000000	73000000	57000000	13000000	1	3	1.61538	4.61538	5.61538	4.38462
Gallo_1055	167.68	2	24	2	11	2	62	2	12	2	9	2	17	62	4700000	1500000	8800000	1100000	2400000	1500000	1100000	4.27273	1.36364	8	1	2.18182	1.36364
Gallo_1989	22.67	2	9	2	7	2	16	2	14	2	13	2	17	17	260000000	230000000	660000000	550000000	530000000	640000000	230000000	1.13043	1	2.86957	2.3913	2.30435	2.78261
Gallo_1055	9.44	2	7	1	7	2	11	2	5	1	3	2	14	14	75000000	53000000	73000000	22000000	28000000	76000000	22000000	3.40909	2.40909	3.31818	1	1.27273	3.45455
Gallo_0012	47.43	1	2	2	4	1	4	1	3	1	3	1	5	5	49000000	90000000	32000000	67000000	61000000	46000000	32000000	1.53125	2.8125	1	2.09375	1.90625	1.4375
Gallo_1326	13.74	2	3	1	2	2	3	2	3	2	4	2	3	4	1600000	2600000	1700000	1700000	2100000	1700000	1600000	1	1.625	1.0625	1.0625	1.3125	1.0625
Gallo_1845	30.8	2	2	2	3	2	3	2	3	2	3	2	3	3	5400000	7300000	4600000	7000000	5200000	7100000	4600000	1.17391	1.58696	1	1.52174	1.13043	1.54348
Gallo_2228	31.86	1	2	2	4	2	2	2	3	1	1	1	2	4	780000	2700000	550000	1400000	190000	800000	190000	4.10526	14.2105	2.89474	7.36842	1	4.21053
Gallo_0850	34.71	2	3	2	2	1	1	2	2	2	3	2	2	3	2700000	2800000	2400000	2500000	2100000	3000000	2100000	1.28571	1.33333	1.14286	1.19048	1	1.42857
Gallo_1717	29.82	1	2	1	1	2	3	2	3	1	2	1	2	3	18000000	11000000	11000000	15000000	13000000	16000000	11000000	1.63636	1	1	1.36364	1.18182	1.45455
Gallo_2230	81.08	2	2	2	2	2	2	2	2	2	2	2	2	2	2000000	2200000	1100000	2200000	830000	1600000	830000	2.40964	2.6506	1.3253	2.6506	1	1.92771
Gallo_0562	55.23	2	4	2	6	1	2	0	0	0	0	0	0	6	9400000	1700000	250000	NF	NF	NF	250000	37.6	6.8	1	0	0	0
Gallo_0132	6.91	1	2	2	3	2	2	1	1	2	2	2	2	3	1400000	6000000	2000000	1700000	14000000	4300000	1400000	1	4.28571	1.42857	1.21429	10	3.07143
Gallo_0041	66.95	2	2	2	2	2	2	2	2	2	2	2	2	2	1300000	1700000	1400000	1400000	1000000	1400000	1000000	1.3	1.7	1.4	1.4	1	1.4
Gallo_1710	18.5	2	3	1	1	1	1	2	2	2	3	2	2	3	4700000	1500000	1100000	3700000	4700000	3400000	1100000	4.27273	1.36364	1	3.36364	4.27273	3.09091
Gallo_1367	20.21	1	2	2	3	0	0	1	1	2	2	1	1	3	5800000	3300000	NF	1600000	2300000	1800000	1600000	3.625	2.0625	0	1	1.4375	1.125
Gallo_0556	43.61	0	0	0	0	2	2	1	1	2	3	1	3	3	NF	NF	1000000	1800000	3700000	3000000	1000000	0	0	1	1.8	3.7	3
Gallo_1540	4.98	2	3	2	2	2	2	0	0	2	2	0	0	3	320000	430000	240000	NF	330000	NF	240000	1.33333	1.79167	1	0	1.375	0
Gallo_0798	30.78	1	1	0	0	2	2	2	2	1	1	2	3	3	820000	NF	850000	960000	400000	1500000	400000	2.05	0	2.125	2.4	1	3.75
Gallo_0314	70.92	1	2	1	1	1	1	1	1	1	1	2	3	3	13000000	5900000	4400000	3800000	4700000	10000000	3800000	3.42105	1.55263	1.15789	1	1.23684	2.63158
Gallo_1537	10.69	2	3	0	0	2	2	2	2	1	1	1	1	3	740000	NF	420000	670000	330000	280000	280000	2.64286	0	1.5	2.39286	1.17857	1
Gallo_1129	35.27	1	2	1	1	2	2	1	1	1	1	1	1	2	600000	270000	240000	240000	280000	220000	220000	2.72727	1.22727	1.09091	1.09091	1.27273	1
Gallo_1518	30.29	1	1	1	1	1	2	1	1	2	2	1	1	2	1200000	1500000	2200000	1400000	960000	1200000	960000	1.25	1.5625	2.29167	1.45833	1	1.25
Gallo_0116	48.28	0	0	1	2	2	2	1	1	2	2	1	1	2	NF	2200000	750000	370000	830000	210000	210000	0	10.4762	3.57143	1.7619	3.95238	1
Gallo_1912	11.13	2	2	1	1	2	2	1	2	0	0	1	1	2	1500000	480000	1000000	1300000	NF	870000	480000	3.125	1	2.08333	2.70833	0	1.8125
Gallo_0933	63.55	1	1	1	1	1	1	2	2	1	1	1	1	2	150000	660000	170000	520000	160000	180000	150000	1	4.4	1.13333	3.46667	1.06667	1.2
Gallo_0989	36.05	0	0	1	1	2	2	2	2	2	2	0	0	2	NF	240000	220000	350000	290000	NF	220000	0	1.09091	1	1.59091	1.31818	0
Gallo_0890	84.54	0	0	0	0	2	3	2	4	0	0	0	0	4	NF	NF	660000	1200000	NF	NF	660000	0	0	1	1.81818	0	0
Gallo_1918	20.41	1	1	1	1	2	2	0	0	1	1	1	1	2	1200000	820000	900000	NF	1300000	1200000	820000	1.46341	1	1.09756	0	1.58537	1.46341
Gallo_0535	27.21	2	3	0	0	0	0	1	1	1	1	1	1	3	1300000	NF	NF	430000	220000	290000	220000	5.90909	0	0	1.95455	1	1.31818
Gallo_0299	24.5	2	2	0	0	1	1	1	1	1	1	1	1	2	3200000	NF	1600000	1600000	1200000	2400000	1200000	2.66667	0	1.33333	1.33333	1	2
Gallo_1293	48.04	0	0	1	1	2	2	1	1	1	1	1	1	2	NF	800000	280000	380000	360000	320000	280000	0	2.85714	1	1.35714	1.28571	1.14286
Gallo_0454	12.87	1	2	0	0	1	1	0	0	2	2	0	0	2	190000	NF	28000	NF	440000	NF	28000	6.78571	0	1	0	15.7143	0
Gallo_0625	110.89	2	2	1	1	0	0	1	1	0	0	1	1	2	2400000	1200000	NF	1900000	NF	730000	730000	3.28767	1.64384	0	2.60274	0	1
Gallo_2013	5.29	1	1	0	0	1	1	0	0	2	2	1	1	2	5100000	NF	6600000	NF	21000000	290000	290000	17.5862	0	22.7586	0	72.4138	1
Gallo_2038	35.36	1	1	0	0	0	0	2	2	0	0	2	2	2	180000	NF	NF	550000	NF	710000	180000	1	0	0	3.05556	0	3.94444
Gallo_0053	29.89	0	0	0	0	2	2	2	2	0	0	1	1	2	NF	NF	240000	440000	NF	370000	240000	0	0	1	1.83333	0	1.54167
Gallo_0791	54.42	0	0	0	0	0	0	2	2	2	2	1	1	2	NF	NF	NF	3300000	3100000	370000	370000	0	0	0	8.91892	8.37838	1
Gallo_1643	14.78	1	1	0	0	1	1	0	0	0	0	2	2	2	360000	NF	87000	NF	NF	440000	87000	4.13793	0	1	0	0	5.05747
Gallo_1998	17.77	2	2	0	0	1	1	0	0	0	0	1	1	2	770000	NF	99000	NF	NF	200000	99000	7.77778	0	1	0	0	2.0202
Gallo_0055	12.39	2	2	2	2	0	0	0	0	0	0	0	0	2	510000	650000	NF	NF	NF	NF	510000	1	1.27451	0	0	0	0
Gallo_0130	84.71	0	0	0	0	0	0	1	2	1	1	1	1	2	NF	NF	NF	420000	270000	260000	260000	0	0	0	1.61538	1.03846	1
Gallo_0211	19.64	2	2	0	0	0	0	0	0	1	1	1	1	2	470000	NF	NF	NF	120000	140000	120000	3.91667	0	0	0	1	1.16667
Gallo_0233	16.23	1	1	2	2	0	0	0	0	0	0	1	1	2	270000	980000	NF	NF	NF	290000	270000	1	3.62963	0	0	0	1.07407
Gallo_0077	14.55	2	2	0	0	0	0	0	0	0	0	2	2	2	650000	NF	NF	NF	NF	600000	600000	1.08333	0	0	0	0	1
Gallo_0938	28.68	0	0	0	0	0	0	0	0	0	0	2	4	4	NF	NF	NF	NF	NF	1500000	1500000	0	0	0	0	0	1
Gallo_1569	54.08	0	0	0	0	0	0	2	3	0	0	0	0	3	NF	NF	NF	530000	NF	NF	530000	0	0	0	1	0	0
Gallo_1089	74.57	1	1	0	0	2	2	0	0	0	0	0	0	2	410000	NF	1100000	NF	NF	NF	410000	1	0	2.68293	0	0	0
Gallo_1127	27.39	0	0	0	0	2	2	0	0	0	0	1	1	2	NF	NF	830000	NF	NF	870000	830000	0	0	1	0	0	1.04819
Gallo_0050	22.42	2	2	0	0	1	1	0	0	0	0	0	0	2	750000	NF	110000	NF	NF	NF	110000	6.81818	0	1	0	0	0
Gallo_2185	83.64	0	0	2	2	0	0	0	0	0	0	1	1	2	NF	12000000	NF	NF	NF	110000	110000	0	109.091	0	0	0	1
Gallo_0051	22.21	2	3	0	0	0	0	0	0	0	0	0	0	3	36000000	NF	NF	NF	NF	NF	36000000	1	0	0	0	0	0
Gallo_1889	38.61	2	3	0	0	0	0	0	0	0	0	0	0	3	7400000	NF	NF	NF	NF	NF	7400000	1	0	0	0	0	0
Gallo_1454	34.19	0	0	1	1	0	0	1	1	0	0	0	0	1	NF	1200000	NF	130000	NF	NF	130000	0	9.23077	0	1	0	0
Gallo_1897	20.73	0	0	0	0	1	1	0	0	0	0	1	1	1	NF	NF	110000	NF	NF	330000	110000	0	0	1	0	0	3
Gallo_0324	59.67	1	3	1	3	1	2	1	3	1	2	1	3	3	23000000	28000000	11000000	25000000	11000000	17000000	11000000	2.09091	2.54545	1	2.27273	1	1.54545
Gallo_1716	13.76	1	1	1	2	1	3	1	2	1	4	1	2	4	1900000	3500000	1400000	2100000	1700000	1700000	1400000	1.35714	2.5	1	1.5	1.21429	1.21429
Gallo_0010	14.74	1	2	1	2	1	2	1	3	1	2	1	2	3	4500000	7300000	3300000	6900000	6300000	5900000	3300000	1.36364	2.21212	1	2.09091	1.90909	1.78788
Gallo_1577	85.57	1	5	1	2	1	2	0	0	1	1	1	2	5	70000000	26000000	17000000	NF	9600000	15000000	9600000	7.29167	2.70833	1.77083	0	1	1.5625
Gallo_0558	102.38	1	1	1	2	1	2	1	2	1	1	1	1	2	870000	3100000	1900000	2000000	600000	840000	600000	1.45	5.16667	3.16667	3.33333	1	1.4
Gallo_1392	29.06	1	1	1	1	1	2	1	2	1	2	1	1	2	1100000	1500000	890000	1100000	1100000	1200000	890000	1.23596	1.68539	1	1.23596	1.23596	1.34831
Gallo_0596	38.85	1	1	1	2	1	2	1	1	1	1	1	2	2	6500000	15000000	11000000	6100000	4600000	15000000	4600000	1.41304	3.26087	2.3913	1.32609	1	3.26087
Gallo_1942	20.43	1	2	1	2	1	1	1	1	1	1	1	1	2	340000	670000	270000	460000	240000	330000	240000	1.41667	2.79167	1.125	1.91667	1	1.375
Gallo_1818	49.71	1	1	1	1	1	1	1	2	0	0	1	2	2	480000	1400000	370000	1300000	NF	700000	370000	1.2973	3.78378	1	3.51351	0	1.89189
Gallo_2051	50.85	1	1	1	2	1	1	1	3	0	0	0	0	3	1100000	4100000	810000	3700000	NF	NF	810000	1.35802	5.06173	1	4.5679	0	0
Gallo_1224	40.35	1	1	1	1	1	1	1	1	1	1	1	1	1	220000	380000	190000	300000	330000	300000	190000	1.15789	2	1	1.57895	1.73684	1.57895
Gallo_0874	37.45	1	1	1	2	1	1	1	1	1	1	0	0	2	180000	290000	180000	350000	390000	NF	180000	1	1.61111	1	1.94444	2.16667	0
Gallo_2024	51.37	1	1	1	1	0	0	1	2	1	2	0	0	2	180000	180000	NF	300000	280000	NF	180000	1	1	0	1.66667	1.55556	0
Gallo_1399	44.74	1	1	1	1	1	1	1	1	1	1	1	1	1	1100000	1400000	810000	750000	820000	1300000	750000	1.46667	1.86667	1.08	1	1.09333	1.73333
Gallo_1490	17.11	1	2	0	0	1	1	1	1	1	1	1	1	2	300000	NF	290000	420000	350000	370000	290000	1.03448	0	1	1.44828	1.2069	1.27586
Gallo_0741	9.35	1	1	1	1	1	1	1	1	1	1	1	1	1	370000	560000	290000	470000	390000	380000	290000	1.27586	1.93103	1	1.62069	1.34483	1.31034
Gallo_2068	63.32	1	1	1	1	1	1	1	1	1	1	1	1	1	720000	1100000	730000	890000	700000	760000	700000	1.02857	1.57143	1.04286	1.27143	1	1.08571
Gallo_1274	32.42	1	1	1	1	1	1	1	1	1	1	1	1	1	2500000	1600000	1500000	2000000	1500000	1300000	1300000	1.92308	1.23077	1.15385	1.53846	1.15385	1
Gallo_1394	28.97	1	1	1	1	1	1	1	1	1	1	1	1	1	1000000	16000000	970000	820000	470000	930000	470000	2.12766	34.0426	2.06383	1.74468	1	1.97872
Gallo_0967	33.42	1	1	1	1	1	1	1	1	1	1	1	1	1	260000	340000	190000	300000	500000	370000	190000	1.36842	1.78947	1	1.57895	2.63158	1.94737
Gallo_1825	56.02	1	1	1	1	1	1	0	0	1	1	1	1	1	540000	510000	290000	NF	300000	340000	290000	1.86207	1.75862	1	0	1.03448	1.17241
Gallo_1549	30.58	1	1	1	1	0	0	1	2	0	0	1	1	2	300000	500000	NF	540000	NF	320000	300000	1	1.66667	0	1.8	0	1.06667
Gallo_1569	54.01	1	1	1	1	0	0	1	2	1	1	0	0	2	47000	54000	NF	170000	100000	NF	47000	1	1.14894	0	3.61702	2.12766	0
Gallo_1343	11.19	1	1	1	1	1	1	1	1	1	1	0	0	1	530000	530000	430000	490000	220000	NF	220000	2.40909	2.40909	1.95455	2.22727	1	0
Gallo_1574	62.2	1	1	1	2	1	2	0	0	0	0	0	0	2	270000	180000	170000	NF	NF	NF	170000	1.58824	1.05882	1	0	0	0
Gallo_1987	9.16	1	2	0	0	0	0	1	2	1	1	0	0	2	250000	NF	NF	270000	110000	NF	110000	2.27273	0	0	2.45455	1	0
Gallo_0348	33.35	1	1	1	1	0	0	1	1	1	1	1	1	1	1300000	10000000	NF	1600000	3800000	1200000	1200000	1.08333	8.33333	0	1.33333	3.16667	1
Gallo_2230	80.95	1	2	0	0	1	1	1	1	0	0	1	1	2	4400000	NF	990000	1600000	NF	1400000	990000	4.44444	0	1	1.61616	0	1.41414
Gallo_0754	53.77	1	1	0	0	1	1	1	1	1	1	1	1	1	800000	NF	570000	710000	560000	690000	560000	1.42857	0	1.01786	1.26786	1	1.23214
Gallo_0234	14.26	1	1	1	1	1	1	1	1	0	0	1	1	1	850000	810000	470000	350000	NF	500000	350000	2.42857	2.31429	1.34286	1	0	1.42857
Gallo_0207	45.59	0	0	1	1	1	2	1	1	0	0	0	0	2	NF	270000	270000	160000	NF	NF	160000	0	1.6875	1.6875	1	0	0
Gallo_2024	51.24	1	1	0	0	1	1	1	1	1	1	0	0	1	380000	NF	300000	400000	380000	NF	300000	1.26667	0	1	1.33333	1.26667	0
Gallo_0577	120.79	0	0	0	0	1	1	1	1	1	1	1	1	1	NF	NF	250000	340000	350000	320000	250000	0	0	1	1.36	1.4	1.28
Gallo_1921	35.04	1	1	1	1	1	1	1	1	0	0	0	0	1	1600000	1000000	730000	970000	NF	NF	730000	2.19178	1.36986	1	1.32877	0	0
Gallo_1675	81.23	0	0	0	0	1	1	1	1	1	2	0	0	2	NF	NF	890000	600000	1600000	NF	600000	0	0	1.48333	1	2.66667	0
Gallo_0797	6.77	1	1	1	2	0	0	0	0	0	0	1	1	2	380000	900000	NF	NF	NF	350000	350000	1.08571	2.57143	0	0	0	1
Gallo_0744	11.46	0	0	0	0	1	3	0	0	0	0	1	1	3	NF	NF	5000000	NF	NF	2600000	2600000	0	0	1.92308	0	0	1
Gallo_0596	38.88	1	2	0	0	0	0	0	0	0	0	1	2	2	6100000	NF	NF	NF	NF	5800000	5800000	1.05172	0	0	0	0	1
Gallo_1066	10.11	1	1	1	1	1	1	0	0	0	0	0	0	1	880000	1400000	880000	NF	NF	NF	880000	1	1.59091	1	0	0	0
Gallo_2204	54.55	0	0	1	1	1	1	1	1	0	0	0	0	1	NF	230000	130000	230000	NF	NF	130000	0	1.76923	1	1.76923	0	0
Gallo_0146	34.7	1	1	0	0	0	0	0	0	1	1	1	1	1	100000	NF	NF	NF	89000	140000	89000	1.1236	0	0	0	1	1.57303
Galo_2258	61.03	1	1	0	0	1	1	0	0	1	1	0	0	1	85000	NF	60000	NF	66000	NF	60000	1.41667	0	1	0	1.1	0
Gallo_0060	13.01	0	0	1	1	1	1	1	1	0	0	0	0	1	NF	440000	260000	200000	NF	NF	200000	0	2.2	1.3	1	0	0
Gallo_0617	25.26	0	0	0	0	1	3	0	0	0	0	0	0	3	NF	NF	12000000	NF	NF	NF	12000000	0	0	1	0	0	0
Gallo_0367	73.62	1	1	1	1	0	0	0	0	0	0	0	0	1	250000	230000	NF	NF	NF	NF	230000	1.08696	1	0	0	0	0
Gallo_1057	163.31	1	1	0	0	1	1	0	0	0	0	0	0	1	1100000	NF	1300000	NF	NF	NF	1100000	1	0	1.18182	0	0	0
Gallo_1359	13.64	1	2	0	0	0	0	0	0	0	0	0	0	2	130000	NF	NF	NF	NF	NF	130000	1	0	0	0	0	0
Gallo_1559	22.68	1	1	1	1	0	0	0	0	0	0	0	0	1	170000	120000	NF	NF	NF	NF	120000	1.41667	1	0	0	0	0
Gallo_1573	24.11	0	0	0	0	0	0	1	1	1	1	0	0	1	NF	NF	NF	170000	180000	NF	170000	0	0	0	1	1.05882	0
Gallo_2134	47.65	0	0	1	1	0	0	1	1	0	0	0	0	1	NF	200000	NF	150000	NF	NF	150000	0	1.33333	0	1	0	0
Gallo_0817	26.34	0	0	0	0	0	0	1	1	1	1	0	0	1	NF	NF	NF	110000	160000	NF	110000	0	0	0	1	1.45455	0
Gallo_1140	9.05	0	0	1	1	0	0	0	0	0	0	1	1	1	NF	780000	NF	NF	NF	710000	710000	0	1.09859	0	0	0	1
Gallo_0307	37.25	1	1	0	0	1	1	0	0	0	0	0	0	1	66000	NF	41000	NF	NF	NF	41000	1.60976	0	1	0	0	0
Gallo_1067	12.22	0	0	0	0	0	0	0	0	1	2	0	0	2	NF	NF	NF	NF	640000	NF	640000	0	0	0	0	1	0
Gallo_2141	10.43	0	0	0	0	1	2	0	0	0	0	0	0	2	NF	NF	630000	NF	NF	NF	630000	0	0	1	0	0	0
Gallo_1985	16.66	0	0	0	0	1	2	0	0	0	0	0	0	2	NF	NF	410000	NF	NF	NF	410000	0	0	1	0	0	0
Gallo_1571	24.69	0	0	0	0	0	0	0	0	1	1	0	0	1	NF	NF	NF	NF	140000	NF	140000	0	0	0	0	1	0
Gallo_0725	67.72	0	0	1	1	0	0	0	0	0	0	0	0	1	NF	76000	NF	NF	NF	NF	76000	0	1	0	0	0	0
Gallo_0603	46.33	0	0	0	0	0	0	0	0	0	0	1	1	1	NF	NF	NF	NF	NF	120000	120000	0	0	0	0	0	1
Gallo_1489	42.95	1	1	0	0	0	0	0	0	0	0	0	0	1	53000	NF	NF	NF	NF	NF	53000	1	0	0	0	0	0
Gallo_1899	30.81	0	0	0	0	0	0	1	1	0	0	0	0	1	NF	NF	NF	200000	NF	NF	200000	0	0	0	1	0	0
Gallo_0340	43.83	0	0	0	0	0	0	1	1	0	0	0	0	1	NF	NF	NF	100000	NF	NF	100000	0	0	0	1	0	0
Gallo_1248	17.55	1	1	0	0	0	0	0	0	0	0	0	0	1	110000	NF	NF	NF	NF	NF	110000	1	0	0	0	0	0
Gallo_0609	105.29	0	0	1	1	0	0	0	0	0	0	0	0	1	NF	76000	NF	NF	NF	NF	76000	0	1	0	0	0	0
Gallo_1510	26.57	0	0	0	0	0	0	1	1	0	0	0	0	1	NF	NF	NF	500000	NF	NF	500000	0	0	0	1	0	0
Gallo_1917	55.21	1	1	0	0	0	0	0	0	0	0	0	0	1	390000	NF	NF	NF	NF	NF	390000	1	0	0	0	0	0
Gallo_0704	36.88	0	0	0	0	0	0	0	0	0	0	1	1	1	NF	NF	NF	NF	NF	120000	120000	0	0	0	0	0	1
Gallo_0494	67.6	0	0	0	0	1	1	0	0	0	0	0	0	1	NF	NF	240000	NF	NF	NF	240000	0	0	1	0	0	0
Gallo_0748	168.46	0	0	0	0	0	0	0	0	0	0	1	1	1	NF	NF	NF	NF	NF	380000	380000	0	0	0	0	0	1
Gallo_1821	48.73	1	1	0	0	0	0	0	0	0	0	0	0	1	59000	NF	NF	NF	NF	NF	59000	1	0	0	0	0	0
Gallo_1873	52.6	1	1	0	0	0	0	0	0	0	0	0	0	1	180000	NF	NF	NF	NF	NF	180000	1	0	0	0	0	0
Gallo_1404	75.94	0	0	0	0	1	1	0	0	0	0	0	0	1	NF	NF	69000	NF	NF	NF	69000	0	0	1	0	0	0
Gallo_0056	24.18	0	0	0	0	0	0	1	1	0	0	0	0	1	NF	NF	NF	250000	NF	NF	250000	0	0	0	1	0	0
Gallo_0719	51.32	0	0	0	0	1	1	0	0	0	0	0	0	1	NF	NF	330000	NF	NF	NF	330000	0	0	1	0	0	0
Gallo_0608	29.34	1	1	0	0	0	0	0	0	0	0	0	0	1	160000	NF	NF	NF	NF	NF	160000	1	0	0	0	0	0
Gallo_1992	50.13	1	1	0	0	0	0	0	0	0	0	0	0	1	150000	NF	NF	NF	NF	NF	150000	1	0	0	0	0	0
Gallo_2055	57.4	0	0	0	0	0	0	0	0	0	0	1	1	1	NF	NF	NF	NF	NF	73000	73000	0	0	0	0	0	1
Gallo_2232	22.97	1	1	0	0	0	0	0	0	0	0	0	0	1	450000	NF	NF	NF	NF	NF	450000	1	0	0	0	0	0
Gallo_1152	49.3	1	1	0	0	0	0	0	0	0	0	0	0	1	180000	NF	NF	NF	NF	NF	180000	1	0	0	0	0	0
Gallo_0064	14.75	1	1	0	0	0	0	0	0	0	0	0	0	1	310000	NF	NF	NF	NF	NF	310000	1	0	0	0	0	0
Gallo_1607	32.48	0	0	0	0	0	0	1	1	0	0	0	0	1	NF	NF	NF	280000	NF	NF	280000	0	0	0	1	0	0
Gallo_1498	34.29	0	0	0	0	1	1	0	0	0	0	0	0	1	NF	NF	25000000	NF	NF	NF	25000000	0	0	1	0	0	0
Gallo_0334	16.92	0	0	0	0	0	0	1	1	0	0	0	0	1	NF	NF	NF	390000	NF	NF	390000	0	0	0	1	0	0
Gallo_0706	97.96	0	0	0	0	1	1	0	0	0	0	0	0	1	NF	NF	210000	NF	NF	NF	210000	0	0	1	0	0	0
Gallo_0127	59.79	0	0	0	0	0	0	1	1	0	0	0	0	1	NF	NF	NF	640000	NF	NF	640000	0	0	0	1	0	0
Gallo_2189	10.41	0	0	0	0	1	1	0	0	0	0	0	0	1	NF	NF	400000	NF	NF	NF	400000	0	0	1	0	0	0
Gallo_0306	17.86	0	0	0	0	0	0	0	0	1	1	0	0	1	NF	NF	NF	NF	22000000	NF	22000000	0	0	0	0	1	0
Gallo_0084	26.16	0	0	0	0	1	1	0	0	0	0	0	0	1	NF	NF	2000000	NF	NF	NF	2000000	0	0	1	0	0	0
Gallo_1347	41.54	0	0	0	0	0	0	1	1	0	0	0	0	1	NF	NF	NF	75000	NF	NF	75000	0	0	0	1	0	0
